# Supplementary material for: Factors Influencing Primary Care Physicians’ Intent to Refer Patients With Hypertension to a Digital Remote Blood Pressure Monitoring Program: Mixed Methods Study
Source: J Med Internet Res. 2025 Mar 24;27:e64933. doi: 10.2196/64933 (PMC11976174; doi:10.2196/64933)
Supplement: Multimedia Appendix 2 [file jmir_v27i1e64933_app2.xlsx]

## Sheet: Sheet1
Item Category	Checklist Item	Explanation
Design
	Describe survey design	Survey distrivuted to 242 PCPs working at UCSD internal medicine, family medicine, and community care. A convenience sample of all members of the populations defined above. N=70 repsondents.
IRB (Institutional Review Board) approval and informed consent process
	IRB approval	Approved by UCSD IRB
	Informed consent	Participants were asked to consent at provider monthly meetings where the survey was distributed or, for those not present at meetings, via email. This included that the survey would be anonymous and would taker ten minutes.
	Data protection	None collected
Development and pre-testing
	Development and testing	Survey was developed and tested by members of Population Health Services Organization and Family Medicine Reseasrch Group using the online survey platform Qualtrics prior to distribution.
Recruitment process and description of the sample having access to the questionnaire
	Open survey versus closed survey	Open survey
	Contact mode	Survey was introduced at in-person monthly departmental clinical meetings, and distributed by email via listservs. Practitioners not present at these meetings received survey by email only.
	Advertising the survey	See above.
Survey administration
	Web/E-mail	A Qualtrics link was sent out via email.
	Context	Qualtrics, an online survey site, was used.
	Mandatory/voluntary	Voluntary, but participants were strongly encouraged to fill it in by their deopartment managers.
	Incentives	No incentives
	Time/Date	Within 30 days.
	Randomization of items or questionnaires	No randomization
	Adaptive questioning	None
	Number of Items	Items per page: 2:2:2:1:1:1:3
	Number of screens (pages)	7
	Completeness check	Not completed
	Review step	Back button included
Response rates
	Unique site visitor	IP Address
	View rate (Ratio of unique survey visitors/unique site visitors)	Requires counting unique visitors to the first page of the survey, divided by the number of unique site visitors (not page views!). It is not unusual to have view rates of less than 0.1 % if the survey is voluntary.
	Participation rate (Ratio of unique visitors who agreed to participate/unique first survey page visitors)	70/242
	Completion rate (Ratio of users who finished the survey/users who agreed to participate)	N.A
Preventing multiple entries from the same individual
	Cookies used	Not used
	IP check	It was not
	Log file analysis	None
	Registration	N/A
Analysis
	Handling of incomplete questionnaires	We analzed questionnaires with any completed non-demographic questions.
	Questionnaires submitted with an atypical timestamp	None found
	Statistical correction	None.
