# Supplementary material for: Factors Influencing Primary Care Physicians’ Intent to Refer Patients With Hypertension to a Digital Remote Blood Pressure Monitoring Program: Mixed Methods Study
Source: J Med Internet Res. 2025 Mar 24;27:e64933. doi: 10.2196/64933 (PMC11976174; doi:10.2196/64933)
Supplement: Multimedia Appendix 3 [file jmir_v27i1e64933_app3.xls]

## Sheet: de-identified data 11-19
id	loc_name	prior_knowledge	priorknowledge_reason	vignette	vignette_reason	future_referral	futureref_reason	race	ethnicity	practice_length	reflection_change	reflection_impact	reflection_learning	vignettept_race	behavior	pcp_gender	PHSO_knowledge
696	F	8	I think the system in general is a wonderful idea when it works. If connections were not disrupted so often I would rate a 9 or 10. Problems with connection between the App and Epic are common. Some of my patients will get connected and then a few months later lose the connection. When a great system becomes unreliable it impacts it's value. I am no longer recommending it for my patients who are …	6	Depends on how digitally literate he is and if he has a reliable resource at home to help him with connections.	7	I know the data is incorrect. I estimate that at least 20 patients of mine have been referred for digital home monitoring over the time frame. I love the program but do not like the unreliable connection issues that occur.	Asian or Pacific Islander	No, not of Hispanic, Latino, or Spanish origin	More than 20 years	I referred many of my patients who had barriers to care, could not afford a BP machine, had a hard time coming in person for visits. I also found that patients with anxiety and white coat hypertension were less likely to be overtreated with medications when referred to this program.	Better engagement and adherance to medication management. Improved access for my patients. Sometimes a little more uncompensated work for me but the better outcomes are a plus.	Home blood pressure monitoring is far superior to BP monitoring in clinic because of access and anxiety issues. However digital connection between the BP machine, phone app and the EHR could use some improvement and does affect my referral patterns. Lower digital IQ is a barrier to referral.	Hispanic	B1 (Own Behavior)	Male/Prefer to not answer/NA	High
899	G	6	Use it often, know some but details but hardly all	NA	Obviously could use an intervention to help	9	Not sure your results are accurate because I do refer quite a bit	White	No, not of Hispanic, Latino, or Spanish origin	More than 20 years	NA	NA	NA	Black	B1 (Own Behavior)	Female	High
711	H	6	talked about it with a patient today	8	great resource for patients	8	helpful and they get a free blood pressure cuff	Other	No, not of Hispanic, Latino, or Spanish origin	More than 20 years	getting more home blood pressure measurements. getting quicker changes of blood pressure medications and improved compliance via the digital home blood pressure team. Also patient education is improved.	working in a more team based manner. I also have to educate my patients to pick up their calls.	I have learned that patients are not aware of team medicine and want to get all their information from their PCP. They need education to learn about these resources. BP control is improved with team medicine	Hispanic	B2 (Own + Clinic Behavior)	Male/Prefer to not answer/NA	High
623	H	6	decent amount known but not in great detail	7	many older patients are not interested in the extra hassles and intimidated by technology	7	most patients referred decline	White	No, not of Hispanic, Latino, or Spanish origin	More than 20 years	Increase patient education material for HTN control. Increase referrals to our population health digital BP control program. Increase DASH diet information to patients. Increase recommendations on Home BP monitoring. Improved follow-up for borderline and Hypertensive patients to ensure control and compliance.	Improved BP control. Improved office wide patient BP control. Improved patient compliance and well-being.	Digital BP monitoring is free to all patients. Despite technology barriers to older patients it should be simple to perform. Increased participation in the digital BP program via UCSD population health resulted in statistically significant improvements in blood pressure control.	Hispanic	B1 (Own Behavior)	Male/Prefer to not answer/NA	High
186	C	7	Aware, but would like to know more.	NA	Very helpful in proactively managing these patients.	NA	I need the help!	White	No, not of Hispanic, Latino, or Spanish origin	More than 20 years	Reviewed blood pressure at every visit, including those at specialist sites, and reconciled with patient's home measurements regardless of reason for visit in our office. Proactively addressed blood pressure when not controlled on home measurements by recalling patients for an office visit. Instituted a protocol for repeating blood pressure via unattended automated blood pressure monitor for disc…	Tailored blood pressure management to actual blood pressure, both measured in the office and at home, for more patient-centric hypertension care. I was able to identify patients who were both over-managed and under-managed, and was able to mitigate side effects with data-informed tailoring of medical regimen.	Data is everything. The more information I have regarding blood pressure control, the better I am able to manage blood pressure effectively and without causing side effects by over or under management.	White	B1 (Own Behavior)	Female	High
432	B	5	I don't think I know all the details or the exact process of how the digital health program for hypertension management manages blood pressure for patients. Such as how often do they check in with patients, how and when medication changes may be recommended, what criteria is used, etc.	NA	Having additional oversight for this patient's blood pressure would be beneficial especially when we as providers can only see the patient on an intermittent basis	NA	I definitely would want to refer my patient to the PHSO's digital health program.	Prefer not to answer	No, not of Hispanic, Latino, or Spanish origin	More than 20 years	This QI effort informed me about a valuable program available to patients with uncontrolled hypertension. Many patients qualify for this program which provides a digital blood pressure monitor to the patient that transmit bp data daily via Bluetooth. This data is reviewed daily by a team of experts and adjustments can be made to a patient's antihypertensive regimen resulting in better and faster …	Since this program has been put in place, I feel managing my patients' blood pressures to be a team effort. It also has helped my patients to feel more involved in their care with more immediate feedback on their blood pressure control and how they can improve it. Overall, it has been a powerful adjunct to my practice in managing hypertension in my practice and has led to better blood pressure co…	I learned that a QI effort of this magnitude can have an impact at the population level. This blood pressure monitoring program and hypertension management program can lead to better cardiovascular outcomes and better overall health for patients because of the real-time monitoring. I also learned that certain races are less likely to benefit from this program because there is a hesitation in part…	Hispanic	B2 (Own + Clinic Behavior)	Male/Prefer to not answer/NA	Low
422	B	8	I use this outstanding program quite a bit, so feel like I know the majority of what this service offers, but I am sure I don't know everything!	NA	After reading the data just presented, it would be unwise to withhold this outstanding service from any patient. Prior to this knowledge, having a team that can help a patient check the BP's regularly and have then import into EPIC is a great service in itself and of course providing valuable data is a positive as well.	NA	Same reasons as my previous answer-thanks!	Asian or Pacific Islander	No, not of Hispanic, Latino, or Spanish origin	More than 20 years	I was much better at following patient's blood pressure. I was in touch with the patient more about their blood pressure readings. Lastly, I was better at controlling their BP over time, since I had a lot of data to aid in my decision making.	I have improved the control of my patient's BP/HTN. Patients have been more in tune with their health and they are grateful for this free service. I have continued to rely on our outstanding PHSO team, and feel like there is a whole team caring for my patients.	Data is important. A team taking care of the patient has better results than when one provider is caring for the patient. Patients feel supported when there is a team watching over them.	White	B2 (Own + Clinic Behavior)	Female	High
871	B	8	Have been referring a lot of patients to it.	NA	Would try at least; age might be a factor, but he should be tech savvy at 65.	NA	I am very satisfied with the communication and information I receive from this program.	Asian or Pacific Islander	No, not of Hispanic, Latino, or Spanish origin	More than 20 years	I tried to better understand our institutions HTN QI efforts. I interacted with the staff of the digital health monitoring program through electronic communication. I also taught many of the residents how to refer a patient to the program. After referring a lot of patients and understanding why some were not able to engage, I was better able to counsel patients on the pros and cons of the program.	I believe I am more proactive about treating my patients' hypertension. If I can see that their BP is hight at home, I am likely to push further in adding meds. If their BP is normal at home, but we get high ones in the office, this helps me not feel so compelled to change their medication.	Patients would like to engage in a home monitoring program for their health. However, many patients would prefer still "doing it on their own" and not have the hassle of our staff reaching out to them. There is a hassle factor and also I think a paranoia factor of some patients wanting such close digital monitoring.	White	B2 (Own + Clinic Behavior)	Female	High
293	F	7	Have used the program before, would like to learn more about it	7	depends on other factors	7	I will refer in the future for sure. the # of my referrals seems to be wrong as I was not employed with UCSD in 2020	White	No, not of Hispanic, Latino, or Spanish origin	11-15 years	I have found digital blood pressure monitoring program very helpful. It allowed me to receive a real time blood pressure data and helped modify treatment quicker	I noticed that after digital monitoring patients are more receptive of need for blood pressure regiment optimization. It was helpful to engage patients in medical decision making and helped them understand daily blood pressure fluctuations and what is high and what is normal.	I learned that digital blood pressure monitoring is a valuable resource to help bring patients blood pressure to goal more quickly as compared to office/nurse visit or patients portal blood pressure feedback. I will continue referring patients to have digital blood pressure monitoring.	White	B1 (Own Behavior)	Female	High
310	C	5	I have no idea on how this program works and how the data collected help me directly manage my patients. Or whether the Population health will manage these patients for me.	8	Why does the patient have to be Black? I work with many patients who are not Black whose BP reading does not reach the goal. Lack of digital technology is not limited to Blacks. I will refer him because even the poor Black patients have access to smart phone these days.	NA	Once the program is explained, there are no reasons NOT to refer. Most patients BP readings at home are normal. The accuracy of their monitors needs to be corroborated with calibrated monitors from Digital Health.	Prefer not to answer	Prefer not to answer	More than 20 years	I discovered the benefits of home BP readings which directed to manage and control my patients' Hypertension. But, I was not sure that their readings were accurate or the quality of their devices since they were not calibrated. Participating in the progrgam reassured me about the quality and accuracy of their reading. It also motivated the patients to closely follow their treatment regimen.	We readily refer patients to Population Health and encourage them to participate in the remote BP reading/monitoring. Once we have the data transferred to our EHR, we are able to sit down and review the results together at the next visit in the office. It also allows us to adjust or discontinue their current medications regimens.	First, I am now convinced that BP readings in the office at the time of the visit usually does not reflect a true / accurate patients' BP. Basing the treatment of patient on office BP readings may be causing more harm than good. It also made me pay attention to white coat hypertension. It made me pay attention to other office indiosyncrasies that may elevate patients BP erroneously during the vis…	Black	B1 (Own Behavior)	Male/Prefer to not answer/NA	Low
576	B	8	i have talked with the folks at Pop Health about the program and how it operates, reviewed ppt slides	5	not sure what they can do that i cannot with recommending patient monitor at home and with MyChart closer follow up.	5	many of these patients have signicant behavioral health issues or SDOH that impair their control. not sure Pop Health's Digital program will attend to these issues, but there is likely more i can do as well.	White	No, not of Hispanic, Latino, or Spanish origin	More than 20 years	I am much more aware of the superiority of home blood pressure measurement as the most accurate assessment of the patients BP control. In learning what the digital health team does makes me more motivated to increase doses of meds thereby overcoming clinical inertia. I was motivated to work on a project to provide PCPs with AI assistance in managing their patients blood pressures from home monito…	I now use routinely home digital monitoring. I am more likely to look at my list of patients who are not controlled. I realize that i need additional help to support for those patients with additional challenges to their abilities to control their BPs. See above.	i learned that the prime maneuver that the Pop Health Digital BP team uses to control BPs is to raise med doses. Stimulates me to do this more aggressively with my pateints. I am more aware of SDOH impact on patients' BPs and that we need to pay more attention to these characteristics.	White	B1 (Own Behavior)	Male/Prefer to not answer/NA	High
106	C	8	I have a few patients enrolled, they share the information with me as well	NA	To improve his blood pressure and decrease the chances of his complications	9	To improve the blood pressure in my patients	Other	No, not of Hispanic, Latino, or Spanish origin	16-20 years	-Enrolled patients to the digital monitoring program -Followed up with patients regularly -Adjust the medication doses as needed -Encouraged patient to increase their level of exercise and encouraged them for life style changes to improve the blood pressure	-Patients had good compliance to take their medication -They had good compliance with taking the medication -Patients blood pressure improved -Patient satisfaction rate has improved.	-The study has improved patients compliance -It has improved patient blood pressure regardless of their age, ethnicity , level of education etc -White patient are more likely to enroll compare to black and hispanic race	Black	B1 (Own Behavior)	Male/Prefer to not answer/NA	High
492	A	7	Attended several meetings and discussed with principals	2	My understanding is the program is limited by insurance type	5	See prior answer. We attempt to approach our pt Pop‚Äôn agnostic of their insurance type	White	No, not of Hispanic, Latino, or Spanish origin	More than 20 years	NA	NA	NA	Black	B2 (Own + Clinic Behavior)	Male/Prefer to not answer/NA	High
517	B	7	X	NA	Z	NA	X	White	No, not of Hispanic, Latino, or Spanish origin	More than 20 years	Kept better track of patient‚Äôs response to treatment	Better control of patient BPcloser monitoring	Better monitoring	White	B2 (Own + Clinic Behavior)	Female	High
403	G	6	I refer and see the numbers, but I am not sure of the "Behind the scenes" details	NA	They are helpful	NA	I didn't know about this program until summer 2023	White	No, not of Hispanic, Latino, or Spanish origin	11-15 years	This has truly helped my patients and practice. The followup has been amazing	I have improved BP management of my patients.	I learned that we have an amazing team at UCSD that is helping make our patients better!	White	B2 (Own + Clinic Behavior)	Female	High
364	H	2	I believe that I recall hearing about this about a year ago. I have been away from the primary care side of my practice and have not attended department meetings for the past 16 months	8	there could be some hesitancy both on my part knowing how well our system can work with a person of this demographic and the patient may himself have hesitations for a variety of reasons.	9	I want to use all available resources to help my patients attain excellent hypertension control. I would have selecte 10 but I don't know all the details about the program nor do I know which patient of mine this is	White	No, not of Hispanic, Latino, or Spanish origin	More than 20 years	During the time of this effort, I underwent a major shift in my practice. I let go of a large portion of my primary care responsibilities. Most of my patients were reassigned to other physicians and residents in our practice. My colleagues would have been responsible for enrolling patients into the population health hypertension program. I would support these choices if asked, and/or when mentori…	Collectively the patients in our primary care group have benefitted from better hypertension control. Honestly very little was impacted in my personal practice, due to the fact (noted above) that I relinquished the day-to-day management of patients to colleagues. However as a mentor I supported colleagues and mentees to choose to enroll patients into the population health hypertension program. To…	I learned once again that health care - and primary care - is a team endeavor. That our patients and we physicians often do benefit when we relinquish full control of our monitoring and treatment of our patients and collaborate with well-trained teams of non-providers. IT renewed a sense of institutional support for keeping our patients healthy. It also renewed my appreciation that there are team…	Hispanic	B2 (Own + Clinic Behavior)	Male/Prefer to not answer/NA	Low
979	G	7	I use it quite often.	NA	Good program	NA	I refer more but was out on leave for a time during your analysis period.	Prefer not to answer	Prefer not to answer	11-15 years	Advise on DASH diet. Educate on proper bp measurement. Enroll more patients.	Patients are more involved in their care and take more interest in it.	Taking time to explain more to patients makes a difference. I find that I am limited on time.	White	B2 (Own + Clinic Behavior)	Female	High
676	C	5	subopitmal communication with PCP when pt is actively participating	7	multiple factors including shared-decision making, compliance, pt following up with timely follow up and recommendations by PCP, etc	5	for reasons mentioned previously	Prefer not to answer	Prefer not to answer	Prefer not to answer	The QI project changed my practice by adding discussion opportunities with patients regarding benefits of digital home blood pressure monitoring and benefits of additional blood pressure management tools. This was added to office, telemedicine, phone, and digital communication with patients with poorly controlled hypertension needs. This was a system-wide change with prompts, flags, and order set…	The QI project impacted my practice by allowing for additional discussion opportunities with patients regarding benefits of digital home blood pressure monitoring and benefits of additional blood pressure management tools. This was added to office, telemedicine, phone, and digital communication with patients with poorly controlled hypertension needs. There are now system-wide prompts, flags, and …	The QI project helped with learning objectives of incorporating technology into chronic disease care. I learned about barriers that can make incorporation challenging. I learned about tools that could be utilized to enhance treatment and management of chronic diseases, such as hypertension.	White	B2 (Own + Clinic Behavior)	Male/Prefer to not answer/NA	Low
345	H	2	few of my patients use it	2	most of my patients are not comfortable with digital/online/computer use	2	most of my patients are not comfortable with digital/online/computer use.	Asian or Pacific Islander	No, not of Hispanic, Latino, or Spanish origin	11-15 years	The QI project allowed patients to have more control of their health monitoring on a day to day basis. They are also to log and communicate with me (provider) regarding their most up to date BP efforts. I feel like the QI project has made my practice more up to date with current medical care trends.	The QI project allowed patients to have more control of their health monitoring on a day to day basis. They are also to log and communicate with me (provider) regarding their most up to date BP efforts. I feel like the QI project has made my practice more up to date with current medical care trends.	The QI project is intended for patients to be able to be more active participants in their own health by doing and communicate with providers more efficiently. The challenges in my practice is that I have a lot of patients who are unable to use computer/smart phone without assistance. Due to this technology barrier, they are not able to meaningfully participate.	White	B2 (Own + Clinic Behavior)	Female	Low
733	C	6	I was not aware who qualifies for the program	4	I feel like it is taking away from my own work for helping patients with their htn	7	Sometimes I feel it works sometimes not so much	Prefer not to answer	No, not of Hispanic, Latino, or Spanish origin	1-5 years	I would know when to submit a referral to pop health. I do feel though that it takes away from my own practice of managing hypertension. I would prefer to have it be cohesive and an easier way to see the patients home blood pressure readings.	As above, I feel like I don't know about the pop health referral until afterwards when the patient informs me they are part of the study.	I didn't learn much. I did find out that there are some blood pressure monitors that can be integrated within EPIC so the patient does not have to manually put in the BP scores which is nice. I wish this could be implemented to not just pop health but to any of my patients.	Hispanic	B2 (Own + Clinic Behavior)	Male/Prefer to not answer/NA	High
245	H	9	I use it often for my patients and am on committees that work on phase optimization	7	I like the program, but not it is not appropriate for all cases. I would need more info	NA	clearly not doing enough now - good program to address that	White	No, not of Hispanic, Latino, or Spanish origin	11-15 years	I increased how often I looked at my htn outcome measures I referred more patients to PHSO I did more mychart BP follow ups.	I increased how often I looked at my htn outcome measures I referred more patients to PHSO I did more mychart BP follow ups.	We can do a better job at BP control How non-physicians can be involved in this effort. How hard it is to set something like this up and how many people it requires.	White	B1 (Own Behavior)	Male/Prefer to not answer/NA	High
894	B	8	I refer many of my patients to the program.	NA	Any patient not meeting BP goals I have been referring if they are open to participating.	NA	I try to refer any every patient who is interested.	White	No, not of Hispanic, Latino, or Spanish origin	11-15 years	The project has made me more aware of patients with blood pressure readings that are not at goal. By referring and enrolling patients in the PHSO digital monitoring program, I have been able to receive additional data about home BP control. With the help of PHSO RNs and Pharmacists, patients have been able to adjust their medications to improve BP control.	I now ask patients more about their home BP readings and trends, and can review the data in real time with them during an office visit. it is particularly helpful for video visits when patients are not present in clinic, but we can still review BP trends with patients. All clinic staff are also aware of these services, so are able to pend referrals to PHSO and encourage patients to enroll and upl…	I am surprised to learn that I have only referred 60 patients to the program as it feels like i have referred many more, but I now realize that I am missing a large cohort of patients with elevated BP in clinic. Many patients choose not to participate, even after my referral. I will continue to strive to refer all eligible patients, with an extra emphasis on underserved and minority patients who …	White	B1 (Own Behavior)	Female	High
925	H	8	I have several patients following this program.	NA	Would love the extra help and support.	NA	Would like the help.	White	No, not of Hispanic, Latino, or Spanish origin	More than 20 years	We identified our patients whose blood pressure was not well controlled and referred them to the PHSO ambulatory digital hypertension management program. The hope is that through close follow up and patient education, their blood pressures are better controlled. Also, better understanding of this program enables me to educate and help my patients.	The ability for patients to see their blood pressures in real time and to see how exercising, taking medications and weight loss impact blood pressure. Keeping patients on our radar helps to manage blood pressure better. Patients feel more involved in their care.	Using other modalities to help improve patient care and compliance is very helpful. Keeping patients on our radar is very helpful to improve disease management. Having PHSO to help with HTN and DM management is very a useful that I plan to use more often.	Hispanic	B1 (Own Behavior)	Female	High
638	D	9	sometimes hard to find the goal BP to meet the metric	NA	it is very helpful and useful	NA	it is helpful in management	White	No, not of Hispanic, Latino, or Spanish origin	6-10 years	I have been able to see if a patient truly has elevated blood pressure that needs to be treated. Often times people will say they have well controlled BP and it's only elevated in the office but this is a reliable way to see what is happening. It also helps with education in counseling them about potential risks if their BP is not controlled.	It has helped me better control my patient's BP. This also helps me reduce risk of heart disease, stroke and kidney disease. My patients have also found it helpful to see what is happening with their BP.	I have learned that this has been a helpful program. I hope they continue it so that I can offer it to my patients. This has proven helpful in management of my own patients and whether they should be on BP medications.	Hispanic	B1 (Own Behavior)	Female	High
102	B	3	I don't use it	3	I monitor my patients with uncontrolled hypertension very closely with frequent, close follow-ups	3	many of my patients would find it difficult to manage a new device, technology, English	Asian or Pacific Islander	No, not of Hispanic, Latino, or Spanish origin	11-15 years	The prompting reminds me to repeat the BP, if needed.	Overall awareness of abnormal BPs in the clinics by other team members means non-physicians can prompt patients about their BPs as well.	I learned that clinic-wide QI efforts can effectively change practice for a larger population.	Black	B2 (Own + Clinic Behavior)	Female	Low
700	H	7	Aware of the basic concepts but not as aware of the interventions the team does once patient is signed up	5	He likely has HTN and needs to be started on medication however he may be reluctant to start a medication	NA	I did not realize I was underutilizing this program!	Asian or Pacific Islander	No, not of Hispanic, Latino, or Spanish origin	6-10 years	I have been made aware that I am underutilizing this service. Our EMR makes it easy to identify patients with uncontrolled HTN. I will now look at this list and refer more patients to this program.	I believe I will provide better care for my patients. I will be able to provide a resource to optimize their blood pressure control. I will also be able to keep track of their progress and success.	I learned that there are more reasons to refer patients to this program. I have learned patients who are not diagnosed with hypertension yet can be referred. I have also learned that my uncontrolled HTN patients are easily identifiable and I can refer them to this program.	Black	B2 (Own + Clinic Behavior)	Female	High
701	B	6	I‚Äôm aware that they are a resource but don‚Äôt know all the details of what patients can expect	NA	Uncontrolled HTN	9	It‚Äôs a motivator	White	No, not of Hispanic, Latino, or Spanish origin	6-10 years	I have been taking advantage of this service more often for patients with elevated BPs in clinic. I have increased how much education I give my patients on home monitoring. I have based BP med decisions on days from this monitoring.	My patients have more awareness of the status of their BPs. They are also more educated on goals for BP given increased attention to their numbers. I suspect my patients‚Äô BP control had also improved.	I learned about the availability of this program as a free service for patients. I learned wha my an impact it can have on BP control. I learned that patient empowerment in self-management is a significant piece of the success of interventions such as this.	Black	B1 (Own Behavior)	Female	High
529	G	7	i see it as an option in epic and have referred some patients to it.	5	I forget about this resource	7	I find most of my patients do not enroll in the program because they cannot manage the technology involved.	White	No, not of Hispanic, Latino, or Spanish origin	More than 20 years	I will think about making changes in my practice. I will refer more patients to the service. I will monitor their BP	I have become more aware of the benefits of the program. I will refer more patients to the program now. I will see how their BP is affected.	I learned of the benefits of this program. I will pay more attention to my patients bp as a result of the program. I will refer more patients to the program	White	B1 (Own Behavior)	Female	High
412	H	7	I don't fully understand which patients are eligible- including any insurance barriers	NA	if PCP unable to improve BP x 1 yr, would refer for PHSO digital services	NA	my appt access is limited, need to utilize additional UCSD/PHSO resources	White	No, not of Hispanic, Latino, or Spanish origin	6-10 years	I'm more aware of reliable, evidence-based resources such as the PHSO digital BP monitoring to improve BP control for my patients. With my limited appointment time and access, this is a great resource to improve outcomes for my patients. Also, many patients prefer digital monitoring due to their scheduling limitations.	Improved patient autonomy regarding their health care. Improved patient understanding of how their diet/exercise/lifestyle changes can impact BP control. Improved patient outcomes.	Improved knowledge of evidenced-based BP management options.	White	B2 (Own + Clinic Behavior)	Female	High
166	H	5	I know about it some	NA	He is uncontrolled would place referral	9	Will refer more often	Prefer not to answer	Prefer not to answer	6-10 years	I will be more aware of patients with uncontrolled hypertension and when to refer to population health. I will refer more often to population health for home monitoring of blood pressure when patient's have uncontrolled hypertension. Additionally I will look at my patient's home blood pressure monitor results to manage their blood pressure and adjust medication if needed.	My practice has been impacted by screening more often for uncontrolled hypertension. Additionally my practice has been impacted by having patients upload their blood pressures via their home monitor with population health. Also I will place more referrals to population health for patients with uncontrolled hypertension.	I learned that frequent monitoring of home blood pressure will help with outcomes. Better control of blood pressure will lead to improved cardiovascular health. Patients qualify for home blood pressure monitor through population health.	White	B1 (Own Behavior)	Female	Low
824	H	2	Know it exists but don't know requirements for use	7	Would help with BP measurement data and could help guide management options	8	Appears to be an underutilized resource	Asian or Pacific Islander	No, not of Hispanic, Latino, or Spanish origin	1-5 years	NA	NA	NA	White	B2 (Own + Clinic Behavior)	Male/Prefer to not answer/NA	Low
194	G	7	I am aware it exists and able to provide patients with a home BP monitor for free. Also aware that results get sent to a BP monitoring team.	8	I would want to know how his BP runs a home. A concern sometimes with older patients is whether they would know how to operate the monitor or if they even have a smart phone.	9	I would like to continue to use this service to help guide decisions to control my patients' HTN.	Asian or Pacific Islander	No, not of Hispanic, Latino, or Spanish origin	6-10 years	I am more mindful of placing the referral for home BP monitoring when there is elevated BP during a clinic visit. I also recommend it to patients when there is discrepancy with home and office readings. It is also an option ii give to qualified patients so they dpn t have to buy a new monitor out of pocket.	I use home BP readings that patient obtain to determine if they do have HT or just whiteout HTN. I have used it to guide treatment, such as when to start or increase antihypertensives. I have at times used the information in lieu of arranging for a follow-up weeks later.	I learned the benefits of getting more data for BP readings outside of those obtained only in the clinic. Having a dedicated team who monitors these BP readings has also been helpful in interdisciplinary care, which is integral in care of geriatrics patients. I also learned that this approach does not always work for some patients in this population as there are still some who do not own a smart …	White	B2 (Own + Clinic Behavior)	Female	High
933	C	9	Reporting at ambulatory quality	NA	better home BP data	NA	Performance data	White	No, not of Hispanic, Latino, or Spanish origin	16-20 years	Utilizing a digital tool to improve hypertension control. Referred patients to PHSO to enroll in program. Reviewed blood pressure readings submitted digitially.	Improved blood pressure control. systolic BP improved by 10 points. Patient uptake was positive to the intervention.	Utilizing a new digital platform to obtain home blood pressure measurements. Surprisingly low uptake among colleagues despite good evidence of benefit.	White	B2 (Own + Clinic Behavior)	Male/Prefer to not answer/NA	High
394	B	8	I work with them quite a bit	NA	I feel it would be beneficial	NA	I feel I refer more than that, but will be sure to do so	White	No, not of Hispanic, Latino, or Spanish origin	11-15 years	I have utilized my panel management tool in the EHR to track HTN patients and worked with the pop health team more frequently to better manage medication adjustments.	I am referring more patients to the program and working closer woth pharmacists.	Medication options.	Black	B1 (Own Behavior)	Female	High
387	A	2	Pop health team has informed my office if this program but don‚Äôt believe I‚Äôve had any patients enrolled.	5	Hasn‚Äôt been part of my workflow but would like to start.	8	An epic alert that a patient is eligible would help.	White	No, not of Hispanic, Latino, or Spanish origin	11-15 years	This QI effort has definitely called my attention to the value in digital blood pressure tracking. Referring patients to this program has not been a part of my workflow but this activity is a good reminder. I plan to refer as many patients as possible moving forward.	My partners have utilized this service and there is a clear benefit for those patients. Out patient population is generally affluent and tech savvy, making it an ideal site to take advantage of remote blood pressure monitoring. I plan to utilize this service more in the future.	I‚Äôm learning about the power of harnessing remote digital technology to provide another layer of support to patients outside of the office. The more regular the medical contact with a poorly controlled medical problem the better. However patients who are not tech inclined will struggle to take advantage of this service.	White	B2 (Own + Clinic Behavior)	Female	Low
242	B	5	I know it exists and have referred patients to it but don't know the fine details.	9	I'm likely to recommend the referral to the patient but it also depends on whether he accepts.	7	A fair percent of my pts with uncontrolled HTN either have white coat HTN and don't need referral, or decline referral.	White	No, not of Hispanic, Latino, or Spanish origin	11-15 years	Defined HTN more clearly, set up procedures for repeat BP measures, and placed referrals to HTN management team.	As above, procedures for BP measuring, dashboards to monitor BP control in my patient panel, improved HTN control for my patients.	Clearer definitions of HTN across varying age groups and pathologies. Appropriate procedures for multiple/repeat BP measures in clinics.	Black	B2 (Own + Clinic Behavior)	Male/Prefer to not answer/NA	Low
256	G	9	Prior presentation	NA	Optimize control of HTN	NA	Additional mgmt	Asian or Pacific Islander	No, not of Hispanic, Latino, or Spanish origin	11-15 years	I plan to utilize the PHSO HTN program more often. Also to use it when indicated. This improves patient‚Äôs outcomes.	More knowledge about such population health programs. These are essential to understanding and improving health outcomes.	I have learned to utilize the power of the programs by PHSO. It will improve my patient care and improve patient health.	Hispanic	B1 (Own Behavior)	Male/Prefer to not answer/NA	High
104	H	6	I know about the referral and some of what happens after the referral gets to PHSO but I don't know details beyond that	8	I'd like to get ambulatory data and this provides him with a free BP cuff and accurate readings	8	No real reason not to refer!	White,Other	No, not of Hispanic, Latino, or Spanish origin	11-15 years	I paid more attention to the blood pressure readings during chronic care management visits and preventive visits. I was more aware of the PHSO program and referral option. I encourage my patients to utilize this option and track their ambulatory blood pressures	It's allowed me track ambulatory blood pressure readings with an accurate BP cuff and digital readings. This data has improved my practice with identification of hypertension vs white coat hypertension and then subsequent management based on these readings. I also think that my patients have appreciated this service.	I've learned about the discordance between in-office readings and ambulatory readings. Also, it's been illustrative on how a PHSO can complement in-office care and the benefit of working as a team in caring for my patients. Some of the data from the survey demonstrates to me that I am missing opportunities for referrals and could do a better job overall on management and tracking of my patients w…	Hispanic	B1 (Own Behavior)	Male/Prefer to not answer/NA	High
792	C	8	know about it, referred patients to it, used to help manage pt's BP	NA	helpful for home reads	9	sometimes the elevated readings are in the setting of pain	Asian or Pacific Islander	No, not of Hispanic, Latino, or Spanish origin	11-15 years	digital monitoring helped make BP control easier for patients and providers to manage. patients likes checking at home and reporting rather than coming in. mychart messaging was easier to communicate with rather than phone calls and OV.	titration has been easier. communication has been better. patient satisfaction has improved.	patients can be more engaged in their health when we make access to decision making easier. messaging through mychart rather than phone calls are more user friendly. patients are more engaged this way vs through face-to-face visits.	Black	B1 (Own Behavior)	Female	High
481	B	9	I helped develop it.	9	It fires way more frequently than is clinically indicated. I do support the program and freely refer to it when clinically indicated. Would turn off the automatic referral firing.	9	Most of my patients who are not referred either monitor at home using another cuff, had previous referral and didn't follow-up or declined referral.	White	No, not of Hispanic, Latino, or Spanish origin	11-15 years	Trialed the autofiring of PHSO referral for digital health bp monitoring. Adjusted signature to the auto firing based on responses from patients who did and did not enroll.	Slightly less likely to use after learning auto firing was overriding situations	Improved repeat bp can easily address. Need for improved visualization of digital bp readings.	White	B1 (Own Behavior)	Female	High
881	B	9	Feel confident in how to access their services, how to view the home blood pressures, and how to communicate with the main nurses, pharmacists...etc	NA	Would clearly benefit particularly if he had the "right insurance" for PHSO.	8	I could definitely do a better job referring. I wonder how uncontrolled HTN is defined. Many of my patients have high readings in office but report significantly lower readings at home so I don't typically refer these patients. I also am the only attending provider caring for Mandarin-speaking patients and this population has had difficulty getting services through pop health so I may be less inc…	Asian or Pacific Islander	No, not of Hispanic, Latino, or Spanish origin	6-10 years	Try to be more mindful to use PHSO services if I have a patient with difficult to control hypertension or diabetes. Have found the pharmacists to be particularly helpful with diabetes management. Maybe not under-estimating PHSO ability to provide services to my elderly Mandarin-speaking population through the use of interpreters as many of them are still tech-savvy enough to use smart phones so c…	Have improved blood pressure control for several of my patients and generally raised my awareness of being more mindful of BP control.	Helpful to see how at an institutional level you can leverage resources to improve health outcomes for patients. This would be very challenging to do individually.	Hispanic	B1 (Own Behavior)	Male/Prefer to not answer/NA	High
940	C	5	I'm aware that it exists and use it occasionally	NA	Sounds like he could use the added resources	9	Did not realize I was not referring that many patients, will refer more	White	No, not of Hispanic, Latino, or Spanish origin	6-10 years	This opportunity was offered by my clinical services chief. It served as a way to educate myself about an available resource for my patients with hypertension that I have been underutilizing. I feel it is important to treat my patient's modifiable risk factors of disease.	I was not aware that I was referring so few patients to this resource. My practice will be changed by actively seeking out these referrals for patients who may qualify. Hopefully, this will improve my patient's blood pressure control overall.	I learned about the extent of the BP resource through population health. I learned that I had not been optimizing my use of the resource. I also found ways to continue to use it for the benefit of patients.	Hispanic	B2 (Own + Clinic Behavior)	Female	Low
196	G	8	-	8	-	8	-	Asian or Pacific Islander	No, not of Hispanic, Latino, or Spanish origin	6-10 years	Utilizing Digital monitoring of home blood pressures more regularly to titrate patient‚Äôs medication‚Äòs.	Increased referral to population health for additional patient care support	Efficacy of home digital health monitoring for blood pressure management	White	B2 (Own + Clinic Behavior)	Female	High
948	C	9	I have been using this regularly	NA	Need closer monitoring with accurate home BPs as well as further medication management	NA	Appreciate the assistance with uncontrolled HTN	White	No, not of Hispanic, Latino, or Spanish origin	1-5 years	I referred more of my patients to population health. Through this I have been able to better assess and manage my patients who have hypertension and diabetes. I have been more proactive in monitoring my patients' home blood pressures.	I have had better control of my patients' hypertension and diabetes. I review their home readings as a part of my regular clinic visits with them. My patients appreciate having access to an accurate and linked blood pressure monitor.	I learned what resources are available to me when monitoring my patients. I learned the specific conditions that can be co-managed with population health. I learned that patients can receive a home blood pressure cuff that is covered through their insurance.	Hispanic	B2 (Own + Clinic Behavior)	Male/Prefer to not answer/NA	High
443	H	5	I am aware of the services and have seen follow up notes but am not aware of full scope and applicability	8	Pending SDM; would be willing to manage W/WO	NA	At least will offer referral; ideally, there would be a process to automatically reach out to these patients and schedule FU with me for a dedicated visit to discuss	White,Asian or Pacific Islander	No, not of Hispanic, Latino, or Spanish origin	1-5 years	Improving identification of patient with uncontrolled HTN. Additionally engaging in SDM to discuss options for PHS referral. Review options for FU.	Improved awareness of overall uncontrolled HTN burden on patient panel. Helpful to know that this information is retrievable and FU is actionable. Ideally FU would be automated.	Again, glad to hear that information is accessible and this data can be pulled for use. The details of remote monitoring was also helpful to learn so appropriate patient counseling can be done. Hopefully will have a chance to continue to apply in future.	Hispanic	B2 (Own + Clinic Behavior)	Male/Prefer to not answer/NA	Low
548	H	7	I use the program frequently but don't know too much about the logistics, and they probably have more services available than I'm aware of	8	The program is helpful	8	That data is from residency, and after graduating I got much more comfortable referring	White	No, not of Hispanic, Latino, or Spanish origin	1-5 years	NA	NA	NA	Hispanic	B1 (Own Behavior)	Male/Prefer to not answer/NA	High
124	F	8	I refer all my patients with uncontrolled blood pressure to population health	NA	his blood pressure is uncontrolled	NA	i have additional patients with uncontrolled blood pressure	White	No, not of Hispanic, Latino, or Spanish origin	1-5 years	Refer more patients to population health	More patients have improved their blood pressure control	Population health can be used to improve blood pressure control	White	B1 (Own Behavior)	Female	High
981	H	6	I know that it is an available resource for HTN management for patients, but I do not know the degree to which they are able to help (med refills, lab monitoring if appropriate, etc).	7	I would be inclined to refer to help ensure good monitoring and follow up in between my clinic visits	9	Seeing this information prompts me to recognize that maybe I am not taking advantage of this resource as much as I thought or in settings where it may be more applicable, so I would hope I can use this going forward to capture more eligible patients.	Asian or Pacific Islander	No, not of Hispanic, Latino, or Spanish origin	1-5 years	I have made more of a conscious effort to recognize patients who are consistently out of range with their blood pressure, even if they are not coming in for a blood pressure visit. I try to address it that very visit if I can or arrange for follow up or be more mindful of referring to PHSO for additional monitoring as appropriate.	I think there is better recognition of when blood pressure interventions are required and there is better follow up in place to help address that. I think my patients feel better knowing their provider is looking at all aspects of their health, even if they are coming in for an unrelated issue, and it helps to increase their trust in their physician. Additionally, I think these interventions over…	This QI effort was helpful in learning and recognizing the additional resources that are in place to help optimize care for our patients. I think this served a helpful reminder that while these resources are present, we are not always thinking to utilize them as frequently as they may be appropriate. This has prompted me to not only recognize the need for intervention more frequently, but also to…	White	B2 (Own + Clinic Behavior)	Female	High
636	G	7	refer many patients, see some messages, but not truly aware on logistics and options of services provided	NA	Would have referred them after one or two visits with uncontrolled HTN	NA	effective, safe and low cost to patients	White,Latino/Latina/Latinx	Yes, Hispanic, Latino, or Spanish origin	1-5 years	NA	NA	NA	Black	B2 (Own + Clinic Behavior)	Male/Prefer to not answer/NA	High
531	C	7	I know it exists and what the goals are, not the inner workings of	NA	does he have a bp cuff at home. more likely to continue to engage if more people are touching base with him	8	very likely! but some patients i'm meeting for the first time and that's not what they come to me to address.	Prefer not to answer	Prefer not to answer	1-5 years	I would bring up population health screening and the benefits to my patients early in our discussions about blood pressure and help them engage with multiple team members. It also encouraged me to bring up early intervention with patients.	Better engagement with population health team. Better understanding of their impact and limitations of their care with patients. Better blood pressure control of my patients.	How to access population heath for hypertension. What the overlap would be with other population health managed care. Better understanding of their impact and limitations of their care with patients.	White	B1 (Own Behavior)	Male/Prefer to not answer/NA	High
455	H	8	I feel comfortable referring patients and using the data, but I don't know why the program was established or who actually runs it.	9	There is no harm in referring and there could be great benefit if he has buy in.	8	I would like to offer what other providers in my clinic are offering. But I have not been given information on whether it has helped their patients.	White	No, not of Hispanic, Latino, or Spanish origin	1-5 years	I have referred multiple patients for free digital home BP monitoring. I am more likely to review past blood pressures from clinic visits and refer if there are multiple elevated BPs. I have had multiple patients take me up on this referral and it allows me to also schedule them for follow-up to make sure we connect again on what the data says and discuss next steps in their care.	This project has allowed me to provide data to share with patients in order to proceed with shared decision-making for next steps in improving their blood pressure. I have had many patients be enthusiastic about the referral and more agreeable to hypertension medication because of this. I have really seen an impact on my patient's blood pressures after treatment and been able to follow-up with th…	I have learned the benefit of patient participation in collecting data to view where they are in their health. They are much more likely to listen and consider interventions if they participate in collecting the data and can visualize their own biometric data. I have also learned how BP data can differ in the office vs home setting. Some patients genuinely do have white-coat hypertension and thus…	White	B2 (Own + Clinic Behavior)	Female	High
306	B	7	I know that my patients will enroll in the program and be provided support	NA	would be helpful to know home BP readings	NA	I would refer for this resource	White	No, not of Hispanic, Latino, or Spanish origin	1-5 years	I realized that I often was not referring if my patient had a BP cuff at home and was manually reporting values. However, I should have a lower threshold for the digital monitoring services. I will get more accurate values and can review more seamlessly during an office visit. It is also less cumbersome for the patient	I will be referring more patients to the program. I will also have the program more front of mind when discussing blood pressure. I also starred the digital monitoring order in epic to make it easier to find.	I learned that I sometimes refer to various resources on a whim or if the patient brings up certain topics (ie that they don't have a cuff, I would be more likely to refer). I should have a lower threshold to bring up the topics about resources available. I should also reflect on internal biases that may impact these behaviors.	White	B2 (Own + Clinic Behavior)	Female	High
997	H	4	I know of the program and have referred patients, but am not entirely sure what all they provide	9	Not seeing improvement, despite working with physician to make changes. Needs additional support and resources.	NA	Good evidence that supports PHSO	White	No, not of Hispanic, Latino, or Spanish origin	-99	Prior to this activity, I would think about managing hypertension on my own for several visits before starting to think about referrals. With this activity, I have thought about referring early, potentially even when patients first are seen for elevated blood pressure. Really helpful for patients to monitor blood pressure at home through population health.	I frequently refer patients to the population health team for help with hypertension management. When patients are seen in my office and have elevated blood pressure, I usually refer to population health now for help monitoring blood pressure at home. When I change hypertension medications, I am always ensure that patients have been referred to PHSO for help with home monitoring and management.	I have learned that referring early and often to population health for management of hypertension is extremely effective in controlling elevated blood pressure. That by referrering patients can see a 10 pt drop in SBP. I have also learned that there are racial disparities in the referral process and am going to work to pay attention to how my referral practices may differ between different racial…	Hispanic	B2 (Own + Clinic Behavior)	Female	Low
975	C	7	Because I know about it, have used it several times and feel like I have a good understanding of the program but don‚Äôt know everything about it	NA	I would definitely recommend this person	NA	I will recommend these patients	White	No, not of Hispanic, Latino, or Spanish origin	1-5 years	NA	NA	NA	White	B2 (Own + Clinic Behavior)	Male/Prefer to not answer/NA	High
120	B	7	i know the basics but not the extent of everything they do	NA	-	NA	-	Asian or Pacific Islander	No, not of Hispanic, Latino, or Spanish origin	1-5 years	NA	NA	NA	White	B1 (Own Behavior)	Male/Prefer to not answer/NA	High
557	B	NA	I‚Äôve never used it.	NA	It i effective.	NA	I was unaware this existed	White	No, not of Hispanic, Latino, or Spanish origin	1-5 years	NA	NA	NA	Hispanic	B2 (Own + Clinic Behavior)	Male/Prefer to not answer/NA	NA
692	H	NA	Not familiar	NA	not familiar with the program	5	It is nice to know it exists, but I would like to know more about what it entails	White	No, not of Hispanic, Latino, or Spanish origin	1-5 years	NA	NA	NA	Hispanic	B2 (Own + Clinic Behavior)	Female	NA
268	B	5	I'm aware of it but it's hard to find the data in epic	NA	I want to encourage him to check his bp at home	5	I'm not sure how effective the program is and how easy it would be for me to find the data in epic	White	No, not of Hispanic, Latino, or Spanish origin	1-5 years	NA	NA	NA	White	B2 (Own + Clinic Behavior)	Female	Low
525	H	5	I am aware that it is available, but not entirely sure of everything it offers and how it works for patients.	NA	I have been doing this in my current practice	NA	Would like to improve numbers	Asian or Pacific Islander	No, not of Hispanic, Latino, or Spanish origin	Prefer not to answer	NA	NA	NA	White	B2 (Own + Clinic Behavior)	Male/Prefer to not answer/NA	Low
511	E	6	I've referred several patients and have had communication with PharmDs from Pop Health	6	embarrassed about this, but I sometimes forget to take advantage of the plan and end up using mychart home blood pressure records	7	Gosh, I am under utilizing this service. Would be nice to get direct feedback on how many of those referred are now controlled.	Asian or Pacific Islander	No, not of Hispanic, Latino, or Spanish origin	16-20 years	As a result of the QI effort, our direct patient care teams in the clinic are now more active in rechecking initial out of range blood pressures. They are adhering to the Blue Card protocol of rechecking blood pressures after at least 5 minutes of rest. For known hypertensive patients that show persistence of not reaching target, I will refer to the Population Health Digital Health program for as…	As a clinician, my HTN patient panel is monitored for rate of blood pressure control. Since participating in the QI program, my rate of control has reached target goal of at least 74%. The utilization of the population health collaborative home digital health program has improved education portion of our practice to both patients and support staff. It has also freed up significant bandwidth from …	I have learned that implementation of digital health in population disease management can be a force multiplier when accompanied with education and clinical support. I have learned that population health disease management requires multiple avenues of education and outreach that ideally can be tailored to patients. The digital health options have increased patient compliance, participation and kn…	White	B2 (Own + Clinic Behavior)	Male/Prefer to not answer/NA	High
196	G	4	Refer patients but dont know all services provided	7	Chronic, BP not well controlled	9	Sometimes patients decline	Asian or Pacific Islander	No, not of Hispanic, Latino, or Spanish origin	16-20 years	I reviewed hypertension management guidelines. I learned about digital and home services provided. I noted and managed more elevated blood pressures during patient care.	I received feedback on my performance. I plan to refer more patients for digital home monitoring. I plan to continue to partner with my patients to help them achieve optimal blood pressure control	I learned that I have many patients with suboptimal blood pressure control. I learned more about services provided by our population health team. I learned that I could refer more of my patients to this program to assist with home blood pressure monitoring	White	B1 (Own Behavior)	Female	Low
504	H	7	I have heard about it at multiple meetings, they have contacted me regarding certain patients, I am not clear how they are a better program compared to the PharmD program we have here	NA	May help to have home BP values to see if the 150/95 average is just in the health care setting or if it is his average BP overall.	8	I discuss it with patients, some decline. Sometimes I think the system flags patients as uncontrolled though their patient entered blood pressure from MyVitals shows good blood pressure management at home.	White	No, not of Hispanic, Latino, or Spanish origin	1-5 years	Better understanding of health systems programs that can address complex cardiovascular care from the primary care perspective	Better understanding of health systems programs that can address complex cardiovascular care from the primary care perspective	Better understanding of health systems programs that can address complex cardiovascular care from the primary care perspective	Hispanic	B1 (Own Behavior)	Female	High
630	H	5	Unclear which patients are eligible	NA	Consistently elevated BP, likely to benefit from remote monitoring to assess BP outside of the office and real-time titration of medication	NA	I did not realize patients are eligible even if they do not have a purple banner	White	No, not of Hispanic, Latino, or Spanish origin	1-5 years	During this QI project I am became aware that I was underutilizing our population health services for my patients with uncontrolled hypertension. I was under the impression that these resources were only available for patients with certain insurance plans but now understand that this is available for all patients. I have since been referring patients with uncontrolled blood pressure for real-time…	As a result of this project I have identified patients on my panel with uncontrolled hypertension and have been referring to our population health team for further assistance. Many patients have seen improvement in their blood pressure control. I also identified several patients who may have white coat hypertension, and have improved BP readings outside of the office as a result of the remote mon…	This QI effort helped me to identify patients with uncontrolled blood pressure and provide them with a resource for improved monitoring and management. I am now better informed regarding who qualifies for this program and feel more comfortable utilizing this resource for my patients. I am also aware that white patients are more likely to enroll then black or hispanic and will make a concerted eff…	White	B1 (Own Behavior)	Female	Low
478	B	7	Understand conditions the team can address, don‚Äôt fully understand work flow	9	Will send referral to get additional monitoring or support, mayb have patient barriers in following up with pop health	9	Will plan to offer this to more patients	Asian or Pacific Islander	No, not of Hispanic, Latino, or Spanish origin	6-10 years	I have sent more patients to population health for improving BP management. I also ensure MA recheck BPs before pt leaves. We‚Äôll continue to refer to pop health for pts with uncontrolled hypertension	Received more BP data and closer adjustments than regular office follow up. Pts like having additional resources like bp monitors and seem to check bp more readily	Learned about resources to support patient. Learned about importance of multidisciplinary team management	White	B1 (Own Behavior)	Female	High
686	F	7	Helpful if we get manuals about this program for providers and patients. About eligibility criteria and syncing with mychart	NA	Can monitor BP closely and better understand the fluctuation throughout the day	NA	helped manage Bp	Prefer not to answer	Prefer not to answer	6-10 years	More Bp recording from home improved patient follo wup. Helped me to better manage my patient Helped deciding time of Bp medications	better knowledge about Bp fluctuation White coat hypertension can be detected. Avoid unnecessary medicatoins	What time Bp is high. How medication affected this How cuff size is important	White	B1 (Own Behavior)	Male/Prefer to not answer/NA	High
912	F	4	I just recently learned it exists, so I just started referring my patients. I have yet to see results or see how it works	NA	Because I know the program works	NA	Because according to the data, it works	Latino/Latina/Latinx	Yes, Hispanic, Latino, or Spanish origin	1-5 years	Hypertension is a chronic condition that can negatively impact a patient‚Äôs long term life quality. Thanks to this project, I am paying attention to blood pressure control much more closely. I am also able to monitor and optimize blood pressure control with accuracy and at the convenience of my patients by referring my patients to close digital monitoring with high quality devices	Thanks to this QI project, my patients have access to a group of providers that can closely monitor their blood pressures and sugar. This allows me to optimize their health and care. In turn, this decreases their risk of cardiovascular complications in the future	I learned about the resources UCSD has to offer to patients in terms of chronic condition management optimization. I learned about the convenience of this program and its services. Furthermore, I learned the evidence based data about the effectiveness of this program	White	B1 (Own Behavior)	Female	Low
563	B	8	I understand that all patients are eligible for blood pressure cuff, but not much more than that.	NA	I always refer my patients to PHSO for this.	NA	As before	Asian or Pacific Islander	No, not of Hispanic, Latino, or Spanish origin	1-5 years	I will pay more close attention to blood pressures on reviewing vitals. In doing so, I will be sure to bring up HTN with patients actively. As a response, I will refer to PHSO more often.	I will pay more close attention to blood pressures on reviewing vitals. In doing so, I will be sure to bring up HTN with patients actively. As a response, I will refer to PHSO more often.	I will pay more close attention to blood pressures on reviewing vitals. In doing so, I will be sure to bring up HTN with patients actively. As a response, I will refer to PHSO more often.	Black	B1 (Own Behavior)	Female	High
573	B	7	Frequently work with PHSO- feel that I have a decent understanding on what it entails	NA	Want additional support in this patient with BP management	NA	No change in my practice. I started working on September 2022 at ucsd so this data is not as pertinent to me	White	No, not of Hispanic, Latino, or Spanish origin	1-5 years	This QI project served as an introduction to additional support resources for managing patients with uncontrolled hypertension. It met patient needs with providing home blood pressure monitors and provider the frequent reminding to check their blood pressures. This provided additional data to me and greater ease with titration medications. Also appreciated the additional support serviced to patie…	I have continued to utilize population health as a resource for control. My practice has continued to engaged with an interdisciplinary team to meet patient needs	This project elucidated the success and importance of an interdisciplinary team including health educators. I also furthered my own personal knowledge through interactions with pharmacy on medication strategies and dose escalation.	Hispanic	B2 (Own + Clinic Behavior)	Female	High
505	G	5	I know it exists and some services they provide	7	Depending on whether they have a BP cuff and use it regularly/is accurate	7	I don‚Äôt know about insurance coverage for this service	Other	No, not of Hispanic, Latino, or Spanish origin	1-5 years	I will refer more patients to population health team. I will look into insurance coverage for this service for more patients. I will reach out to the population health team if I have further questions.	I am more aware of resources available. I am now more aware of my own utilization of this service with my own patients. I do plan on being more proactive in using this tool to help my patients with uncontrolled hypertension.	I have learned more about population health blood pressure monitoring services. I have learned more about my own utilization patterns. I am more aware of services available to help our patients.	White	B2 (Own + Clinic Behavior)	Female	Low
